# Supplementary material for: Rhytidhylides A and B, Two New Phthalide Derivatives from the Endophytic Fungus Rhytidhysteron sp. BZM-9
Source: Molecules. 2021 Oct 9;26(20):6092. doi: 10.3390/molecules26206092 (PMC8540479; doi:10.3390/molecules26206092)
Supplement: Supplementary file 1 [file molecules-26-06092-s001.zip]

Archive with 1 entries (1 files):
- molecules-1370597-supplementary.pdf
